# Supplementary material for: Development of Genetic Tools in Glucoamylase-Hyperproducing Industrial Aspergillus niger Strains
Source: Biology (Basel). 2022 Sep 24;11(10):1396. doi: 10.3390/biology11101396 (PMC9599018; doi:10.3390/biology11101396)
Supplement: Supplementary file 1 [file biology-11-01396-s001.zip]

Archive with 1 entries (1 files):
- biology-1894923-supplementary.pdf
